# Supplementary material for: Flavonoid Composition and Pharmacological Properties of Elaeis guineensis Jacq. Leaf Extracts: A Systematic Review
Source: Pharmaceuticals (Basel). 2021 Sep 24;14(10):961. doi: 10.3390/ph14100961 (PMC8549011; doi:10.3390/ph14100961)
Supplement: Supplementary file 1 [file pharmaceuticals-14-00961-s001.zip]

Archive with 1 entries (1 files):
- pharmaceuticals-1373177-supplementary.pdf
